# Supplementary material for: Regulation of Bimetallic Coordination Centers in MOF Catalyst for Electrochemical CO2 Reduction to Formate
Source: Int J Mol Sci. 2023 Sep 8;24(18):13838. doi: 10.3390/ijms241813838 (PMC10530794; doi:10.3390/ijms241813838)
Supplement: Supplementary file 1 [file ijms-24-13838-s001.zip]

Archive with 1 entries (1 files):
- ijms-2592933-supplementary.pdf
